# Supplementary material for: Drug-induced gastrointestinal toxicity and barrier integrity: cytoskeleton-mediated impairment in a clinically relevant human intestinal epithelium model
Source: Exp Mol Med. 2026 Feb 12;58(2):487–500. doi: 10.1038/s12276-025-01635-6 (PMC12992830; doi:10.1038/s12276-025-01635-6)
Supplement: Supplementary file 2 — Supplementary Table 4 [file 12276_2025_1635_MOESM2_ESM.xlsx]

## Sheet: Normalized TEER (hIEC)
Drug	Concentration (uM)	Replicate 1	Replicate 2	Replicate 3	Replicate 4	Mean	SEM
Paclitaxel	0	110.585	113.801	86.7351	88.879	100	7.08367
Paclitaxel	1	103.082	106.029	72.2644	75.2121	89.1469	8.9368
Paclitaxel	5	99.598	95.0424	69.8526	66.9049	82.8495	8.42779
Paclitaxel	10	58.5976	60.4734	57.2577	53.506	57.4587	1.47336
Paclitaxel	50	25.6364	29.9241	19.741	15.9893	22.8227	3.08949
Paclitaxel	100	14.3814	12.2376	10.6297	5.27021	10.6297	1.94476
Docetaxel	0	107.635	103.174	94.2522	94.9385	100	3.25353
Docetaxel	1	93.9091	97.3406	89.1049	90.4776	92.708	1.84527
Docetaxel	5	90.8207	93.2228	86.0166	88.0755	89.5339	1.57485
Docetaxel	10	79.1536	73.32	67.8296	65.4275	71.4327	3.05803
Docetaxel	50	44.8384	41.4069	34.2007	30.0829	37.6323	3.35341
Docetaxel	100	7.09179	8.12125	7.7781	11.5528	8.63597	0.995533
Capecitabine	0	99.7366	102.634	100.263	97.3661	100	1.08064
Capecitabine	1	99.2098	95.5224	90.7814	93.1519	94.6664	1.79728
Capecitabine	5	85.5136	87.0939	78.4021	81.8262	83.209	1.94556
Capecitabine	10	73.9245	73.6611	64.1791	60.755	68.1299	3.34376
Capecitabine	50	53.6435	50.7463	52.0632	48.3758	51.2072	1.11423
Capecitabine	100	12.2915	14.3986	25.4609	27.8314	19.9956	3.89391
Cyclophosphamide	0	102.023	102.499	97.025	98.453	100	1.34107
Cyclophosphamide	1	90.599	86.791	95.121	93.455	91.4915	1.82392
Cyclophosphamide	5	85.839	81.7929	94.169	92.979	88.695	2.94551
Cyclophosphamide	10	78.2229	77.7469	56.8029	52.9948	66.4419	6.71026
Cyclophosphamide	50	57.9929	60.1349	49.1868	46.3308	53.4113	3.34385
Cyclophosphamide	100	34.4308	30.8608	33.0028	29.9088	32.0508	1.02368
Cisplatin	0	99.2714	101.391	100.596	98.7414	100	0.605892
Cisplatin	1	100.861	105.365	110.135	112.254	107.154	2.54456
Cisplatin	5	102.451	105.365	107.75	109.34	106.227	1.5003
Cisplatin	10	90.7927	93.7072	87.6132	89.4679	90.3952	1.28216
Cisplatin	50	83.9037	82.8439	69.331	73.3054	77.346	3.58001
Cisplatin	100	64.5617	67.4763	61.1172	59.5275	63.1707	1.77863
5-FU	0	80.104	78.8557	121.925	119.116	100	11.8639
5-FU	1	59.1938	60.13	121.612	120.052	90.2471	17.6623
5-FU	5	48.2705	47.3342	122.549	123.797	85.4876	21.76
5-FU	10	74.1743	71.9896	115.683	117.555	94.8505	12.5818
5-FU	50	71.0533	68.2445	115.371	118.804	93.368	13.7241
5-FU	100	38.2835	35.7867	25.7997	28.2965	32.0416	2.97173
Doxorubicin	0	95.4413	99.515	103.589	101.455	100	1.73235
Doxorubicin	1	112.865	117.568	114.041	114.628	114.775	1.00033
Doxorubicin	5	109.602	111.93	111.542	110.766	110.96	0.51324
Doxorubicin	10	20.7565	21.3385	17.0708	18.6227	19.4471	0.983975
Doxorubicin	50	8.72939	7.1775	3.29777	6.01358	6.30456	1.14627
Doxorubicin	100	2.71581	7.1775	3.87973	4.84966	4.65567	0.94703
Gefitinib	0	127.637	124.032	75.1669	73.1642	100	14.9393
Gefitinib	1	137.25	132.443	89.1856	90.7877	112.417	12.9911
Gefitinib	5	105.207	99.5266	59.4732	58.2595	80.6166	12.6133
Gefitinib	10	79.1722	73.1642	60.7477	59.5461	68.1575	4.79109
Gefitinib	50	34.3124	29.1055	32.7103	32.3097	32.1095	1.0908
Gefitinib	100	17.0895	19.8932	3.4713	3.07076	10.8812	4.43159
Crizotinib	0	84.7798	88.8556	113.858	112.506	100	7.66111
Crizotinib	1	92.316	90.52	120.591	116.949	105.094	7.93914
Crizotinib	5	78.8435	75.8221	123.265	127.605	101.384	13.9279
Crizotinib	10	65.9115	68.5476	96.0415	102.625	83.2814	9.37996
Crizotinib	50	28.1911	21.9703	20.9669	18.1575	22.3215	2.1164
Crizotinib	100	10.0202	9.45836	15.1474	13.5922	12.0546	1.37867
Sunitinib	0	134.234	139.244	62.6419	63.8803	100	21.2374
Sunitinib	1	103.755	107.512	64.9639	65.7379	85.4921	11.6549
Sunitinib	5	127.971	130.476	54.902	55.9856	92.3336	21.3057
Sunitinib	10	114.193	118.994	54.4376	52.58	85.0511	18.2413
Sunitinib	50	13.3607	16.7009	11.4035	14.1899	13.9138	1.09741
Sunitinib	100	4.59276	6.88913	1.03199	1.80599	3.57997	1.34212
Sorafenib	0	93.3523	94.816	107.014	104.818	100	3.45772
Sorafenib	1	94.0842	95.7918	88.4733	85.3019	90.9128	2.43749
Sorafenib	5	86.0337	87.7414	83.3503	80.6668	84.4481	1.5509
Sorafenib	10	59.443	62.3704	64.0781	59.443	61.3336	1.14586
Sorafenib	50	13.58	15.5316	49.4409	48.2212	31.6934	9.90556
Sorafenib	100	6.99329	7.9691	18.2151	16.9953	12.5432	2.93989
Lapatinib	0	97.4849	99.3566	102.632	100.526	100	1.07799
Lapatinib	1	91.8698	89.7641	84.8508	81.8093	87.0735	2.28938
Lapatinib	5	84.3829	81.3414	79.9376	77.364	80.7565	1.46266
Lapatinib	10	74.0885	71.7489	61.4545	57.0092	66.0753	4.08195
Lapatinib	50	58.6469	59.1148	47.4167	46.2468	52.8563	3.48778
Lapatinib	100	21.6806	23.3184	17.4693	16.2995	19.6919	1.6722
Ibuprofen	0	103.984	99.1222	96.5564	100.338	100	1.54417
Ibuprofen	1	99.7974	97.7718	96.4213	97.5017	97.8731	0.70468
Ibuprofen	5	77.6502	74.5442	83.4571	85.6178	80.3174	2.55597
Ibuprofen	10	74.2741	76.0297	74.6793	75.2194	75.0506	0.379467
Ibuprofen	50	88.1837	93.3153	91.6948	93.5854	91.6948	1.2426
Ibuprofen	100	106.55	107.225	109.791	108.575	108.035	0.720937
Diclofenac	0	86.0026	84.6385	112.557	116.802	100	8.52394
Diclofenac	1	81.232	86.642	117.749	123.987	102.402	10.7935
Diclofenac	5	77.0911	74.9694	121.189	124.787	99.5093	13.5824
Diclofenac	10	78.0464	74.7058	116.165	116.452	96.3424	11.5478
Diclofenac	50	66.287	68.1218	82.8694	79.8903	74.2921	4.15396
Diclofenac	100	57.8401	61.2621	95.0313	94.1428	77.0691	10.1397
Naproxen	0	108.949	106.942	93.2255	90.8837	100	4.63026
Naproxen	1	76.4985	74.1567	82.5202	85.1965	79.593	2.56739
Naproxen	5	57.0951	61.7786	46.0552	80.8475	61.4441	7.25911
Naproxen	10	58.7678	61.1096	68.4695	66.7968	63.7859	2.29756
Naproxen	50	57.4296	54.4187	50.4042	47.7279	52.4951	2.14374
Naproxen	100	49.7352	44.048	58.4332	53.7497	51.4915	3.05202
Ketoprofen	0	117.325	118.277	83.0323	81.3654	100	10.285
Ketoprofen	1	127.565	122.564	52.312	50.1687	88.1524	21.3401
Ketoprofen	5	89.9385	92.0818	50.4068	49.6924	70.5299	11.8333
Ketoprofen	10	101.369	99.226	51.1213	50.4068	75.5309	14.3066
Ketoprofen	50	93.9869	96.6065	40.643	38.976	67.5531	16.0303
Ketoprofen	100	54.6934	58.0274	43.977	42.31	49.7519	3.89052
Ketorolac	0	109.875	112.599	90.1249	87.4007	100	6.5353
Ketorolac	1	119.069	116.345	100.093	98.2974	108.451	5.3853
Ketorolac	5	109.194	111.578	88.0817	85.017	98.4677	6.92651
Ketorolac	10	106.47	105.108	86.0386	82.2928	94.9773	6.29486
Ketorolac	50	105.789	108.854	78.5471	72.7582	91.4869	9.23918
Ketorolac	100	106.47	108.854	71.0556	74.4608	90.21	10.1114

## Sheet: Normalized TEER (Caco-2)
Drug	Concentration (uM)	Replicate 1	Replicate 2	Replicate 3	Replicate 4	Mean	SEM
Paclitaxel	0	104.647	105.286	94.8507	95.2163	100	2.87134
Paclitaxel	1	78.4583	82.6173	90.8745	91.3315	85.8204	3.16724
Paclitaxel	5	71.5113	72.1054	89.869	89.3205	80.7016	5.13715
Paclitaxel	10	62.5533	62.9647	83.699	83.1048	73.0804	5.96092
Paclitaxel	50	54.418	54.7837	60.6185	60.0701	57.4726	1.66344
Paclitaxel	100	14.3815	13.6045	32.6935	31.9622	23.1604	5.2973
Docetaxel	0	103.139	103.273	96.9278	96.6604	100	1.85194
Docetaxel	1	97.4776	97.6114	96.9724	97.3736	97.3587	0.137667
Docetaxel	5	81.6078	81.8753	92.9158	92.2025	87.1503	3.12665
Docetaxel	10	79.6018	80.4488	81.5929	81.0134	80.6642	0.424231
Docetaxel	50	77.15	76.1692	77.6255	77.8484	77.1983	0.372641
Docetaxel	100	47.0597	47.1489	52.2605	51.5027	49.4929	1.38785
Capecitabine	0	99.228	99.6087	100.751	100.412	100	0.351552
Capecitabine	1	99.5664	99.9048	98.5934	98.4242	99.1222	0.362464
Capecitabine	5	94.067	94.4055	91.4866	91.8673	92.9566	0.746091
Capecitabine	10	90.6405	90.1329	86.3257	86.7064	88.4514	1.12486
Capecitabine	50	60.6479	60.0134	57.2637	57.6444	58.8924	0.844024
Capecitabine	100	27.2288	28.4979	31.4591	31.0361	29.5555	1.01438
Cyclophosphamide	0	99.4065	99.6147	100.614	100.364	100	0.290251
Cyclophosphamide	1	103.488	103.905	101.197	101.406	102.499	0.697857
Cyclophosphamide	5	100.948	101.239	97.4489	97.1573	99.1982	1.09737
Cyclophosphamide	10	100.781	100.614	99.2815	98.6984	99.8438	0.50827
Cyclophosphamide	50	68.46	69.2513	71.792	72.0836	70.3967	0.906243
Cyclophosphamide	100	55.4233	54.5903	54.0905	57.839	55.4858	0.831191
Cisplatin	0	98.589	98.0515	101.277	102.083	100	0.989759
Cisplatin	1	99.9328	98.1859	102.352	101.277	100.437	0.898722
Cisplatin	5	91.6013	89.9888	89.5857	90.3919	90.3919	0.435436
Cisplatin	10	93.2139	92.542	90.3919	89.8544	91.5006	0.814395
Cisplatin	50	91.8701	93.617	87.8387	87.1669	90.1232	1.56037
Cisplatin	100	71.3102	68.4882	67.1445	67.682	68.6562	0.926749
5-FU	0	99.7315	99.9463	99.4738	100.848	100	0.298839
5-FU	1	114.809	112.189	101.192	100.762	107.238	3.65518
5-FU	5	92.6007	91.5697	95.4358	97.1541	94.1901	1.28225
5-FU	10	101.407	102.867	111.029	111.802	106.776	2.69968
5-FU	50	92.6007	87.274	95.1351	95.0063	92.504	1.83816
5-FU	100	16.0945	17.8557	25.5021	26.0175	21.3675	2.56344
Doxorubicin	0	98.9349	98.4185	102.55	100.097	100	0.919519
Doxorubicin	1	105.39	107.456	110.554	116.88	110.07	2.5058
Doxorubicin	5	96.7402	98.9349	96.8693	94.9328	96.8693	0.81821
Doxorubicin	10	58.7843	60.5917	59.688	56.9769	59.0102	0.771691
Doxorubicin	50	16.8263	14.1151	17.9882	16.3098	16.3098	0.811391
Doxorubicin	100	6.11081	5.078	4.43249	5.3362	5.23938	0.347117
Gefitinib	0	79.1826	79.2416	119.992	121.584	100	12.0063
Gefitinib	1	86.4918	83.3088	120.523	121.171	102.874	10.398
Gefitinib	5	85.0771	85.4897	76.3729	73.8972	80.2093	2.97403
Gefitinib	10	60.6739	62.5602	61.6367	62.2262	61.7742	0.413471
Gefitinib	50	18.5283	17.8799	2.69182	1.86659	10.2417	4.60212
Gefitinib	100	2.67217	3.14373	0.0392966	0	1.4638	0.839356
Crizotinib	0	115.588	136.916	74.0266	73.4698	100	15.7698
Crizotinib	1	147.775	136.749	72.9129	72.5788	107.504	20.1935
Crizotinib	5	136.749	133.742	67.1214	68.3466	101.49	19.5001
Crizotinib	10	151.227	157.353	66.5089	67.8454	110.734	25.1799
Crizotinib	50	3.32266	2.82148	1.74486	2.63585	2.63121	0.329133
Crizotinib	100	0.0928117	0.204186	2.07898	2.8586	1.30865	0.688831
Sunitinib	0	93.7238	93.0962	106.769	106.411	100	3.80757
Sunitinib	1	105.514	105.873	104.483	104.304	105.043	0.384116
Sunitinib	5	99.6862	100.045	96.9516	97.3551	98.5094	0.790659
Sunitinib	10	96.055	95.517	91.4824	91.8858	93.7351	1.19205
Sunitinib	50	55.3048	54.6324	51.7185	52.1219	53.4444	0.894442
Sunitinib	100	6.44053	7.78542	10.9235	10.4752	8.90616	1.07498
Sorafenib	0	91.2594	94.9591	108.648	105.133	100	4.11246
Sorafenib	1	92.7393	88.1147	101.804	105.133	96.9477	3.94036
Sorafenib	5	83.1201	84.415	76.0906	79.0504	80.669	1.9066
Sorafenib	10	88.1147	92.5543	100.879	101.434	95.7453	3.2547
Sorafenib	50	5.79621	7.09111	8.75597	14.1205	8.94096	1.8297
Sorafenib	100	5.24125	5.79621	6.90612	8.94096	6.72113	0.816873
Lapatinib	0	99.2437	98.8877	100.756	101.112	100	0.549118
Lapatinib	1	99.6886	99.3771	96.2183	96.7967	98.0202	0.88358
Lapatinib	5	96.2183	95.5509	94.5721	94.0828	95.106	0.48021
Lapatinib	10	50.0816	49.6812	52.7955	53.5073	51.5164	0.958593
Lapatinib	50	27.7473	26.4126	25.5228	24.9444	26.1568	0.610126
Lapatinib	100	7.14815	7.72653	5.76895	5.0571	6.42518	0.61363
Ibuprofen	0	100.324	99.9093	99.7018	100.065	100	0.131144
Ibuprofen	1	108.31	109.762	109.969	110.799	109.71	0.517695
Ibuprofen	5	106.443	106.702	107.169	106.495	106.702	0.165344
Ibuprofen	10	116.607	117.54	113.703	118.733	116.646	1.07309
Ibuprofen	50	122.726	120.341	121.274	121.17	121.378	0.49558
Ibuprofen	100	123.763	122.726	123.244	123.4	123.283	0.215244
Diclofenac	0	97.9732	99.4472	100.184	102.395	100	0.921263
Diclofenac	1	100.405	97.6047	103.501	102.248	100.94	1.28057
Diclofenac	5	96.9414	97.0888	95.5411	97.7521	96.8309	0.464667
Diclofenac	10	94.5093	93.0353	99.6683	97.2362	96.1123	1.47045
Diclofenac	50	98.7102	99.8157	97.531	100.405	99.1156	0.634357
Diclofenac	100	99.4472	99.0787	98.4891	98.9313	98.9866	0.198161
Naproxen	0	123.262	122.187	77.4245	77.1259	100	13.1221
Naproxen	1	124.516	123.859	79.2158	80.3503	101.985	12.8213
Naproxen	5	129.83	123.083	86.6796	85.6048	106.299	11.7211
Naproxen	10	132.876	133.831	108.175	106.862	120.436	7.4652
Naproxen	50	110.604	110.902	84.8883	85.4854	97.9698	7.38153
Naproxen	100	77.5837	78.4794	20.5802	21.237	49.4701	16.4915
Ketoprofen	0	107.003	109.001	92.225	91.7708	100	4.63893
Ketoprofen	1	108.82	108.184	93.9057	93.406	101.079	4.28883
Ketoprofen	5	141.616	143.342	92.8609	92.225	117.511	14.4201
Ketoprofen	10	155.128	156.643	96.7674	96.086	126.156	17.1676
Ketoprofen	50	93.3757	95.2835	78.1891	77.1444	85.9982	4.83061
Ketoprofen	100	18.018	19.3353	59.0204	59.6563	39.0075	11.7418
Ketorolac	0	101.051	100.166	99.2806	99.502	100	0.397754
Ketorolac	1	104.681	104.814	104.327	104.593	104.604	0.102832
Ketorolac	5	106.408	103.176	104.327	104.77	104.67	0.669515
Ketorolac	10	106.187	106.585	105.478	105.921	106.043	0.232412
Ketorolac	50	101.051	99.9004	99.8119	100.166	100.232	0.283172
Ketorolac	100	85.2031	85.7343	85.513	85.026	85.3691	0.157943

## Sheet: Normalized ATP (hIEC)
Drug	Concentration (μM)	Replicate 1	Replicate 2	Replicate 3	Replicate 4	Mean	SEM
Paclitaxel	0	101.883	96.2937	102.654	99.17	100	1.44372
Paclitaxel	1	83.1363	78.3623	73.9711	71.7647	76.8086	2.51572
Paclitaxel	5	81.5061	74.8693	73.2743	71.5324	75.2955	2.17944
Paclitaxel	10	78.013	69.0473	71.068	64.9134	70.7604	2.73583
Paclitaxel	50	56.8214	55.5407	55.5072	50.7463	54.6539	1.33796
Paclitaxel	100	36.6777	45.9927	34.0244	39.1338	38.9571	2.56673
Docetaxel	0	101.856	98.6835	102.701	94.8885	99.5322	1.77309
Docetaxel	1	84.3825	96.4095	107.54	94.1888	95.6303	4.7526
Docetaxel	5	79.6411	88.2758	87.9212	88.2128	86.0127	2.12528
Docetaxel	10	68.979	90.0833	87.2507	87.3382	83.4128	4.85601
Docetaxel	50	68.5217	95.0102	92.0025	94.0431	87.3943	6.32205
Docetaxel	100	60.9402	99.4123	95.763	98.1535	88.5673	9.24005
Capecitabine	0	111.413	88.4979	105.603	94.4867	100	5.19882
Capecitabine	1	97.4861	98.6713	103.419	101.93	100.377	1.38248
Capecitabine	5	105.882	84.3496	108.68	93.0972	98.002	5.67556
Capecitabine	10	95.1155	94.4242	103.518	100.442	98.375	2.17868
Capecitabine	50	87.0163	79.7074	87.3407	81.584	83.9121	1.92551
Capecitabine	100	72.7935	85.6337	72.0561	90.4175	80.2252	4.61066
Cyclophosphamide	0	108.816	96.6806	102.089	92.4144	100	3.5431
Cyclophosphamide	1	98.0846	101.695	111.562	108.438	104.945	3.07708
Cyclophosphamide	5	99.589	92.7693	100.376	97.2518	97.4965	1.70969
Cyclophosphamide	10	100.893	85.0468	101.585	91.9106	94.8589	3.94358
Cyclophosphamide	50	85.2473	76.823	86.9724	77.096	81.5347	2.66543
Cyclophosphamide	100	63.6848	71.1064	69.84	75.9875	70.1547	2.53123
Cisplatin	0	101.599	101.172	98.7738	98.4549	100	0.807375
Cisplatin	1	78.6779	70.7888	72.7248	74.9575	74.2872	1.69331
Cisplatin	5	69.1896	68.7631	67.5148	69.854	68.8304	0.492616
Cisplatin	10	68.6565	67.164	64.6442	64.5379	66.2507	1.00566
Cisplatin	50	25.0531	21.7484	19.457	20.414	21.6681	1.22225
Cisplatin	100	19.6161	25.3732	20.2014	19.2444	21.1088	1.43504
5-FU	0	91.1684	108.832	102.086	97.9142	100	3.70469
5-FU	1	97.4237	114.269	110.004	109.888	107.896	3.63662
5-FU	5	100.618	113.053	118.888	119.892	113.112	4.42934
5-FU	10	94.1534	108.851	114.484	115.604	108.273	4.93311
5-FU	50	85.4454	97.4427	104.558	100.193	96.9097	4.09255
5-FU	100	71.7749	74.741	81.6531	80.3399	77.1272	2.33
Doxorubicin	0	96.6853	104.672	96.3044	102.339	100	2.08044
Doxorubicin	1	48.0402	51.7914	43.8076	49.1178	48.1893	1.65979
Doxorubicin	5	26.2586	28.1948	25.2227	31.3774	27.7634	1.35297
Doxorubicin	10	28.4367	28.3159	27.2743	25.7053	27.433	0.632275
Doxorubicin	50	22.7495	26.2586	20.8781	23.4123	23.3246	1.11551
Doxorubicin	100	23.5966	24.0805	24.2571	22.8089	23.6858	0.32392
Gefitinib	0	95.1375	98.4146	99.8155	106.632	100	2.41836
Gefitinib	1	80.3277	72.8728	79.4147	74.434	76.7623	1.83249
Gefitinib	5	85.4311	90.4844	65.8812	95.5139	84.3277	6.48413
Gefitinib	10	70.3712	70.5964	71.2141	71.8681	71.0124	0.336301
Gefitinib	50	60.8149	33.2968	62.0073	34.4373	47.6391	7.95841
Gefitinib	100	25.842	22.7899	24.3501	25.9097	24.7229	0.738023
Crizotinib	0	95.2	100.401	102.147	102.252	100	1.65533
Crizotinib	1	105.13	113.352	92.0296	118.392	107.226	5.75562
Crizotinib	5	85.1126	104.578	84.1844	110.863	96.1846	6.7855
Crizotinib	10	97.3803	88.1335	88.5957	87.9881	90.5244	2.28896
Crizotinib	50	33.1781	23.6686	35.7922	20.7093	28.3371	3.63997
Crizotinib	100	16.0768	17.9945	16.6414	17.5395	17.0631	0.43253
Sunitinib	0	98.6668	100.686	100.69	99.9574	100	0.476599
Sunitinib	1	70.9482	93.5269	69.6589	86.6847	80.2047	5.89043
Sunitinib	5	65.992	84.3487	61.2377	83.7556	73.8335	5.98024
Sunitinib	10	45.708	65.992	41.832	64.3499	54.4705	6.2374
Sunitinib	50	19.6415	24.3226	19.3141	19.8633	20.7854	1.18444
Sunitinib	100	17.7141	22.1198	17.575	18.7649	19.0434	1.05929
Sorafenib	0	97.856	102.144	100.406	99.5937	100	0.890853
Sorafenib	1	96.9547	97.378	84.3559	96.79	93.8696	3.17365
Sorafenib	5	72.877	70.071	80.9021	83.3807	76.8077	3.17282
Sorafenib	10	61.1601	61.4408	79.8456	75.4978	69.4861	4.80892
Sorafenib	50	28.1981	28.4663	13.2873	14.0187	20.9926	4.24051
Sorafenib	100	28.0693	27.951	20.6421	19.3824	24.0112	2.3232
Lapatinib	0	100.375	93.1183	103.673	102.834	100	2.39825
Lapatinib	1	79.0247	88.4205	87.1004	99.9389	88.6211	4.30635
Lapatinib	5	79.0247	75.04	83.5341	86.0934	80.9231	2.44548
Lapatinib	10	77.6825	73.9494	82.4433	77.954	78.0073	1.73813
Lapatinib	50	11.7446	14.2614	13.7196	14.4748	13.5501	0.622455
Lapatinib	100	20.2595	19.127	21.3136	20.013	20.1783	0.449828
Ibuprofen	0	100.966	99.331	100.774	98.9291	100	0.510418
Ibuprofen	1	101.594	99.6873	102.745	98.1951	100.556	1.00827
Ibuprofen	5	103.564	98.4719	100.711	100.753	100.875	1.04276
Ibuprofen	10	118.82	101.846	118.975	106.96	111.65	4.3126
Ibuprofen	50	126.406	113.497	126.419	115.997	120.58	3.40587
Ibuprofen	100	95.8733	98.3252	98.2161	100.523	98.2343	0.949529
Diclofenac	0	100.966	99.331	100.774	98.9291	100	0.510418
Diclofenac	1	99.1215	102.705	99.2436	106.457	101.882	1.73654
Diclofenac	5	104.256	112.303	104.15	108.952	107.415	1.9768
Diclofenac	10	102.265	107.106	104.024	105.681	104.769	1.0455
Diclofenac	50	100.232	122.383	100.837	121.785	111.309	6.22306
Diclofenac	100	89.1465	102.831	89.4723	105.01	96.6148	4.24171
Naproxen	0	97.679	102.321	104.061	95.9393	100	1.90947
Naproxen	1	120.528	109.833	107.628	102.429	110.105	3.80542
Naproxen	5	112.31	111.359	104.934	97.0398	106.411	3.52711
Naproxen	10	109.063	115.082	101.29	98.1784	105.903	3.8209
Naproxen	50	107.603	99.1716	103.302	97.9886	102.016	2.18278
Naproxen	100	80.5052	79.8655	93.3207	89.9811	85.9181	3.38181
Ketoprofen	0	100.193	99.8075	103.063	96.9373	100	1.25281
Ketoprofen	1	105.102	110.862	108.941	97.7596	105.666	2.89471
Ketoprofen	5	106.161	111.872	107.955	96.814	105.7	3.19315
Ketoprofen	10	107.733	106.321	109.311	104.049	106.854	1.1166
Ketoprofen	50	101.203	102.727	103.392	106.927	103.562	1.2115
Ketoprofen	100	77.9881	73.7045	94.0185	86.3721	83.0208	4.51204
Ketorolac	0	100.193	99.8075	103.063	96.9373	100	1.25281
Ketorolac	1	105.102	110.862	108.941	97.7596	105.666	2.89471
Ketorolac	5	106.161	111.872	107.955	96.814	105.7	3.19315
Ketorolac	10	107.733	106.321	109.311	104.049	106.854	1.1166
Ketorolac	50	101.203	102.727	103.392	106.927	103.562	1.2115
Ketorolac	100	77.9881	73.7045	94.0185	86.3721	83.0208	4.51204

## Sheet: Normalized ATP (Caco-2)
Drug	Concentration (uM)	Replicate 1	Replicate 2	Replicate 3	Replicate 4	Mean	SEM
Paclitaxel	0	104.117	90.3895	108.26	97.2342	100	3.92832
Paclitaxel	1	100.685	97.4191	106.431	102.608	101.786	1.88276
Paclitaxel	5	98.4154	97.1423	103.218	101.556	100.083	1.39715
Paclitaxel	10	102.013	88.2307	99.6166	95.5167	96.3443	3.01885
Paclitaxel	50	92.5481	79.5405	92.0817	85.1007	87.3177	3.10179
Paclitaxel	100	81.4225	76.4961	86.9844	77.1225	80.5064	2.42104
Docetaxel	0	103.727	98.6835	102.701	94.8885	100	2.02169
Docetaxel	1	101.161	96.4095	107.54	94.1888	99.825	2.95443
Docetaxel	5	91.2494	88.2758	87.9212	88.2128	88.9148	0.782023
Docetaxel	10	87.3137	90.0833	87.2507	87.3382	87.9965	0.69584
Docetaxel	50	92.0948	95.0102	92.0025	94.0431	93.2876	0.742307
Docetaxel	100	99.2957	99.4123	95.763	98.1535	98.1561	0.846727
Capecitabine	0	116.05	79.2779	119.495	85.1765	100	10.3554
Capecitabine	1	107.055	96.8237	103.702	98.2882	101.467	2.37841
Capecitabine	5	109.575	92.8204	117.261	97.2453	104.225	5.60754
Capecitabine	10	111.454	84.6158	112.84	96.7983	101.427	6.67607
Capecitabine	50	123.365	85.1595	128.286	87.8088	106.155	11.4141
Capecitabine	100	111.206	98.4548	110.009	110.158	107.457	3.01262
Cyclophosphamide	0	91.7693	99.8516	102.426	105.953	100	3.01513
Cyclophosphamide	1	116.201	98.5122	123.635	97.5993	108.987	6.49366
Cyclophosphamide	5	109.366	104.285	108.413	105.118	106.795	1.23617
Cyclophosphamide	10	86.3657	96.942	95.743	100.384	94.8587	2.99698
Cyclophosphamide	50	106.317	91.4921	107.717	88.5495	98.519	4.95128
Cyclophosphamide	100	127.285	96.9881	132.453	101.034	114.44	9.00817
Cisplatin	0	97.7153	100.698	102.341	99.2452	100	0.989932
Cisplatin	1	101.858	93.1306	105.051	101.678	100.429	2.55324
Cisplatin	5	97.3287	86.7783	99.3558	100.572	96.0087	3.1487
Cisplatin	10	88.3249	84.403	95.209	89.3484	89.3213	2.23325
Cisplatin	50	65.1252	27.674	63.5833	30.8518	46.8086	10.1556
Cisplatin	100	14.9694	14.3618	15.5917	15.647	15.1425	0.302198
5-FU	0	100.52	99.4799	111.148	88.8521	100	4.55604
5-FU	1	97.7553	101.328	112.804	102.87	103.689	3.22143
5-FU	5	95.6474	96.9751	139.625	128.587	115.209	11.1439
5-FU	10	89.666	89.8303	139.073	126.159	111.182	12.6525
5-FU	50	60.3477	59.4443	138.19	116.777	93.6897	19.9952
5-FU	100	40.9116	43.5122	103.973	111.479	74.969	18.9817
Doxorubicin	0	92.7097	99.8043	103.209	104.277	100	2.61049
Doxorubicin	1	87.1621	87.6421	91.5159	91.4625	89.4457	1.18396
Doxorubicin	5	69.9857	69.0788	72.4546	71.3867	70.7264	0.746412
Doxorubicin	10	63.1044	65.0781	66.9017	71.4401	66.6311	1.78066
Doxorubicin	50	56.5966	46.6749	58.0384	50.0828	52.8482	2.68866
Doxorubicin	100	40.9672	40.0071	42.7145	40.3119	41.0002	0.605541
Gefitinib	0	98.6817	96.6736	100.989	103.656	100	1.50401
Gefitinib	1	70.0787	73.1681	72.2534	73.8585	72.3397	0.822218
Gefitinib	5	61.66	64.3117	66.2992	64.2282	64.1248	0.950827
Gefitinib	10	59.7291	68.534	60.0343	69.4057	64.4258	2.63029
Gefitinib	50	20.3131	22.5014	19.882	23.6875	21.596	0.902686
Gefitinib	100	15.2412	19.0515	15.7658	20.2703	17.5822	1.23032
Crizotinib	0	94.4161	97.8266	104.093	103.664	100	2.3467
Crizotinib	1	92.2845	87.7455	95.7716	86.6685	90.6175	2.10528
Crizotinib	5	84.9619	86.2409	88.358	93.1491	88.1775	1.79907
Crizotinib	10	68.8372	90.178	70.5553	99.3523	82.2307	7.48337
Crizotinib	50	13.2408	13.8176	14.222	15.029	14.0773	0.375693
Crizotinib	100	12.0371	13.8929	13.5412	14.575	13.5115	0.536285
Sunitinib	0	96.8412	95.194	108.189	99.7754	100	2.88954
Sunitinib	1	98.6587	95.0236	102.334	96.8758	98.223	1.55828
Sunitinib	5	100.249	97.1252	101.31	97.7287	99.1033	0.999435
Sunitinib	10	95.478	88.4918	98.8657	85.676	92.1279	3.04781
Sunitinib	50	30.0463	31.9775	32.8036	31.2118	31.5098	0.586186
Sunitinib	100	18.4027	21.129	17.7378	20.0687	19.3346	0.773353
Sorafenib	0	113.038	95.1158	100.719	91.1272	100	4.7704
Sorafenib	1	114.94	96.7177	108.413	90.8274	102.725	5.47115
Sorafenib	5	104.227	93.7141	97.2223	90.0279	96.2978	3.0237
Sorafenib	10	93.9143	71.387	88.3294	66.9465	80.1443	6.5031
Sorafenib	50	70.7862	68.2831	68.2455	68.745	69.0149	0.601233
Sorafenib	100	64.8791	51.8631	60.8513	47.7617	56.3388	3.94649
Lapatinib	0	112.48	94.9078	100.016	92.5966	100	4.43923
Lapatinib	1	94.618	98.1904	89.2242	90.8622	93.2237	2.00385
Lapatinib	5	74.0531	69.5154	73.0368	67.2554	70.9652	1.57297
Lapatinib	10	80.3288	90.9493	79.5889	84.8883	83.9388	2.6141
Lapatinib	50	16.8961	17.4753	16.4767	16.3802	16.8071	0.249315
Lapatinib	100	22.496	19.0201	22.9323	18.3073	20.6889	1.18163
Ibuprofen	0	99.9502	96.6324	100.14	103.278	100	1.3573
Ibuprofen	1	96.5028	86.0826	102.785	87.8977	93.317	3.88907
Ibuprofen	5	97.073	78.4879	99.0243	81.5433	89.0321	5.25803
Ibuprofen	10	91.2668	96.1658	92.8515	98.8946	94.7947	1.70567
Ibuprofen	50	94.7143	85.0199	96.5085	88.8314	91.2685	2.65071
Ibuprofen	100	86.6788	63.5575	87.1974	65.3851	75.7047	6.49718
Diclofenac	0	99.9502	96.6324	100.14	103.278	100	1.3573
Diclofenac	1	98.8875	91.3445	99.7505	91.9178	95.4751	2.22934
Diclofenac	5	90.5151	95.8029	94.5114	100.191	95.2552	1.9935
Diclofenac	10	98.395	97.9025	104.678	103.771	101.187	1.76655
Diclofenac	50	99.6133	95.0512	99.5171	96.0157	97.5493	1.18055
Diclofenac	100	78.3064	86.8344	79.8834	88.3127	83.3342	2.48701
Naproxen	0	101.723	98.2766	100.346	99.654	100	0.717627
Naproxen	1	96.6408	94.0118	106.377	105.586	100.654	3.12647
Naproxen	5	98.0429	99.4333	116.955	99.4564	103.472	4.50652
Naproxen	10	90.8687	97.5638	107.365	89.9655	96.4408	4.01648
Naproxen	50	78.2614	75.8661	109.639	94.4144	89.5453	7.86299
Naproxen	100	64.4038	59.3212	76.9156	60.2077	65.2121	4.05557
Ketoprofen	0	100.707	99.2925	107.377	92.6229	100	3.02551
Ketoprofen	1	97.4368	98.8518	118.545	106.66	105.373	4.83624
Ketoprofen	5	93.1918	99.9072	102.664	87.2951	95.7645	3.45343
Ketoprofen	10	89.724	93.7949	110.553	90.6762	96.1871	4.86699
Ketoprofen	50	69.833	71.6423	90.3689	86.2706	79.5287	5.15723
Ketoprofen	100	54.1058	58.3739	79.7132	53.6886	61.4704	6.17239
Ketorolac	0	98.3143	97.6413	102.449	101.596	100	1.1884
Ketorolac	1	93.3108	92.0526	98.0355	95.6817	94.7701	1.32313
Ketorolac	5	90.2092	90.97	90.4445	94.799	91.6057	1.07625
Ketorolac	10	89.3314	77.9785	92.8571	81.2647	85.3579	3.45492
Ketorolac	50	79.7633	72.2727	85.8546	76.5277	78.6046	2.86228
Ketorolac	100	71.9508	64.7236	72.1732	71.0845	69.983	1.7688

## Sheet: Absolute TEER (hIEC)
Drug	Concentration (uM)	Replicate 1	Replicate 2	Replicate 3	Replicate 4	Mean	SEM
Paclitaxel	0	136.18	140.14	106.81	109.45	123.145	8.72318
Paclitaxel	1	126.94	130.57	88.99	92.62	109.78	11.0052
Paclitaxel	5	122.65	117.04	86.02	82.39	102.025	10.3784
Paclitaxel	10	72.16	74.47	70.51	65.89	70.7575	1.81437
Paclitaxel	50	31.57	36.85	24.31	19.69	28.105	3.80455
Paclitaxel	100	17.71	15.07	13.09	6.49	13.09	2.39487
Docetaxel	0	103.51	99.22	90.64	91.3	96.1675	3.12884
Docetaxel	1	90.31	93.61	85.69	87.01	89.155	1.77455
Docetaxel	5	87.34	89.65	82.72	84.7	86.1025	1.5145
Docetaxel	10	76.12	70.51	65.23	62.92	68.695	2.94083
Docetaxel	50	43.12	39.82	32.89	28.93	36.19	3.2249
Docetaxel	100	6.82	7.81	7.48	11.11	8.305	0.957379
Capecitabine	0	124.96	128.59	125.62	121.99	125.29	1.35394
Capecitabine	1	124.3	119.68	113.74	116.71	118.607	2.25181
Capecitabine	5	107.14	109.12	98.23	102.52	104.252	2.43759
Capecitabine	10	92.62	92.29	80.41	76.12	85.36	4.1894
Capecitabine	50	67.21	63.58	65.23	60.61	64.1575	1.39601
Capecitabine	100	15.4	18.04	31.9	34.87	25.0525	4.87867
Cyclophosphamide	0	141.46	142.12	134.53	136.51	138.655	1.85946
Cyclophosphamide	1	125.62	120.34	131.89	129.58	126.857	2.52895
Cyclophosphamide	5	119.02	113.41	130.57	128.92	122.98	4.0841
Cyclophosphamide	10	108.46	107.8	78.76	73.48	92.125	9.30411
Cyclophosphamide	50	80.41	83.38	68.2	64.24	74.0575	4.63642
Cyclophosphamide	100	47.74	42.79	45.76	41.47	44.44	1.41938
Cisplatin	0	123.64	126.28	125.29	122.98	124.547	0.754623
Cisplatin	1	125.62	131.23	137.17	139.81	133.457	3.16919
Cisplatin	5	127.6	131.23	134.2	136.18	132.303	1.86858
Cisplatin	10	113.08	116.71	109.12	111.43	112.585	1.5969
Cisplatin	50	104.5	103.18	86.35	91.3	96.3325	4.45882
Cisplatin	100	80.41	84.04	76.12	74.14	78.6775	2.21524
5-FU	0	84.7	83.38	128.92	125.95	105.737	12.5446
5-FU	1	62.59	63.58	128.59	126.94	95.425	18.6756
5-FU	5	51.04	50.05	129.58	130.9	90.3925	23.0084
5-FU	10	78.43	76.12	122.32	124.3	100.293	13.3037
5-FU	50	75.13	72.16	121.99	125.62	98.725	14.5116
5-FU	100	40.48	37.84	27.28	29.92	33.88	3.14223
Doxorubicin	0	162.36	169.29	176.22	172.59	170.115	2.94699
Doxorubicin	1	192	200	194	195	195.25	1.70171
Doxorubicin	5	186.45	190.41	189.75	188.43	188.76	0.873098
Doxorubicin	10	35.31	36.3	29.04	31.68	33.0825	1.67389
Doxorubicin	50	14.85	12.21	5.61	10.23	10.725	1.94998
Doxorubicin	100	4.62	12.21	6.6	8.25	7.92	1.61104
Gefitinib	0	105.16	102.19	61.93	60.28	82.39	12.3085
Gefitinib	1	113.08	109.12	73.48	74.8	92.62	10.7034
Gefitinib	5	86.68	82.39	49	48	66.5175	10.4412
Gefitinib	10	65.23	60.28	50.05	49.06	56.155	3.94738
Gefitinib	50	28.27	23.98	26.95	26.62	26.455	0.898707
Gefitinib	100	14.08	16.39	2.86	2.53	8.965	3.65119
Crizotinib	0	94.6352	99.1848	127.094	125.585	111.625	8.5517
Crizotinib	1	103.047	101.043	134.609	130.543	117.311	8.86204
Crizotinib	5	88.0088	84.6362	137.595	142.439	113.17	15.547
Crizotinib	10	73.5735	76.516	107.206	114.555	92.9627	10.4703
Crizotinib	50	31.4683	24.5243	23.4043	20.2683	24.9163	2.36242
Crizotinib	100	11.1851	10.5579	16.9083	15.1723	13.4559	1.53894
Sunitinib	0	212.19	220.11	99.0212	100.979	158.075	33.5709
Sunitinib	1	164.01	169.95	102.692	103.915	135.142	18.4235
Sunitinib	5	202.29	206.25	86.7863	88.4992	145.956	33.6789
Sunitinib	10	180.51	188.1	86.0522	83.1158	134.445	28.8349
Sunitinib	50	21.12	26.4	18.0261	22.4307	21.9942	1.73473
Sunitinib	100	7.26	10.89	1.63132	2.85481	5.65903	2.12156
Sorafenib	0	126.28	128.26	144.76	141.79	135.272	4.67735
Sorafenib	1	127.27	129.58	119.68	115.39	122.98	3.29725
Sorafenib	5	116.38	118.69	112.75	109.12	114.235	2.09795
Sorafenib	10	80.41	84.37	86.68	80.41	82.9675	1.55003
Sorafenib	50	18.37	21.01	66.88	65.23	42.8725	13.3995
Sorafenib	100	9.46	10.78	24.64	22.99	16.9675	3.97687
Lapatinib	0	137.5	140.14	144.76	141.79	141.047	1.52048
Lapatinib	1	129.58	126.61	119.68	115.39	122.815	3.22911
Lapatinib	5	119.02	114.73	112.75	109.12	113.905	2.06305
Lapatinib	10	104.5	101.2	86.68	80.41	93.1975	5.75749
Lapatinib	50	82.72	83.38	66.88	65.23	74.5525	4.91943
Lapatinib	100	30.58	32.89	24.64	22.99	27.775	2.3586
Ibuprofen	0	254.1	242.22	235.95	245.19	244.365	3.77342
Ibuprofen	1	243.87	238.92	235.62	238.26	239.168	1.72199
Ibuprofen	5	189.75	182.16	203.94	209.22	196.267	6.24589
Ibuprofen	10	181.5	185.79	182.49	183.81	183.397	0.927284
Ibuprofen	50	215.49	228.03	224.07	228.69	224.07	3.03648
Ibuprofen	100	260.37	262.02	268.29	265.32	264	1.76172
Diclofenac	0	97.6448	96.096	127.794	132.614	113.537	9.67783
Diclofenac	1	92.2284	98.3708	133.689	140.771	116.265	12.2546
Diclofenac	5	87.527	85.118	137.595	141.68	112.98	15.4211
Diclofenac	10	88.6116	84.8188	131.89	132.217	109.384	13.111
Diclofenac	50	75.2603	77.3435	94.0875	90.7051	84.3491	4.71628
Diclofenac	100	65.67	69.5552	107.896	106.887	87.502	11.5123
Naproxen	0	107.47	105.49	91.96	89.65	98.6425	4.5674
Naproxen	1	75.46	73.15	81.4	84.04	78.5125	2.53254
Naproxen	5	56.32	60.94	45.43	79.75	60.61	7.16057
Naproxen	10	57.97	60.28	67.54	65.89	62.92	2.26637
Naproxen	50	56.65	53.68	49.72	47.08	51.7825	2.11464
Naproxen	100	49.06	43.45	57.64	53.02	50.7925	3.01059
Ketoprofen	0	162.58	163.9	115.06	112.75	138.572	14.2521
Ketoprofen	1	176.77	169.84	72.49	69.52	122.155	29.5715
Ketoprofen	5	124.63	127.6	69.85	68.86	97.735	16.3977
Ketoprofen	10	140.47	137.5	70.84	69.85	104.665	19.825
Ketoprofen	50	130.24	133.87	56.32	54.01	93.61	22.2136
Ketoprofen	100	75.79	80.41	60.94	58.63	68.9425	5.39119
Ketorolac	0	106.48	109.12	87.34	84.7	96.91	6.33336
Ketorolac	1	115.39	112.75	96.91	95.26	105.077	5.23057
Ketorolac	5	105.82	108.13	85.36	82.39	95.425	6.71248
Ketorolac	10	103.18	101.86	83.38	79.75	92.0425	6.10035
Ketorolac	50	102.52	105.49	76.12	70.51	88.66	8.95369
Ketorolac	100	103.18	105.49	68.86	72.16	87.4225	9.799

## Sheet: Absolute TEER (Caco-2)
Drug	Concentration (uM)	Replicate 1	Replicate 2	Replicate 3	Replicate 4	Mean	SEM
Paclitaxel	0	755.59	760.21	684.86	687.5	722.04	20.7323
Paclitaxel	1	566.5	596.53	656.15	659.45	619.658	22.8687
Paclitaxel	5	516.34	520.63	648.89	644.93	582.697	37.0923
Paclitaxel	10	451.66	454.63	604.34	600.05	527.67	43.0402
Paclitaxel	50	392.92	395.56	437.69	433.73	414.975	12.0107
Paclitaxel	100	103.84	98.23	236.06	230.78	167.228	38.2486
Docetaxel	0	763.51	764.5	717.53	715.55	740.273	13.7094
Docetaxel	1	721.6	722.59	717.86	720.83	720.72	1.01911
Docetaxel	5	604.12	606.1	687.83	682.55	645.15	23.1457
Docetaxel	10	589.27	595.54	604.01	599.72	597.135	3.14046
Docetaxel	50	571.12	563.86	574.64	576.29	571.477	2.75856
Docetaxel	100	348.37	349.03	386.87	381.26	366.382	10.2739
Capecitabine	0	774.07	777.04	785.95	783.31	780.092	2.74243
Capecitabine	1	776.71	779.35	769.12	767.8	773.245	2.82756
Capecitabine	5	733.81	736.45	713.68	716.65	725.147	5.8202
Capecitabine	10	707.08	703.12	673.42	676.39	690.002	8.77491
Capecitabine	50	473.11	468.16	446.71	449.68	459.415	6.58417
Capecitabine	100	212.41	222.31	245.41	242.11	230.56	7.91312
Cyclophosphamide	0	787.6	789.25	797.17	795.19	792.303	2.29966
Cyclophosphamide	1	819.94	823.24	801.79	803.44	812.102	5.52914
Cyclophosphamide	5	799.81	802.12	772.09	769.78	785.95	8.69452
Cyclophosphamide	10	798.49	797.17	786.61	781.99	791.065	4.02704
Cyclophosphamide	50	542.41	548.68	568.81	571.12	557.755	7.18019
Cyclophosphamide	100	439.12	432.52	428.56	458.26	439.615	6.58555
Cisplatin	0	821.707	817.227	844.107	850.827	833.467	8.24932
Cisplatin	1	832.907	818.347	853.067	844.107	837.107	7.49055
Cisplatin	5	763.467	750.027	746.667	753.387	753.387	3.62921
Cisplatin	10	776.907	771.307	753.387	748.907	762.627	6.78771
Cisplatin	50	765.707	780.267	732.107	726.507	751.147	13.0052
Cisplatin	100	594.347	570.827	559.627	564.107	572.227	7.72414
5-FU	0	766.15	767.8	764.17	774.73	768.212	2.29571
5-FU	1	881.98	861.85	777.37	774.07	823.817	28.0795
5-FU	5	711.37	703.45	733.15	746.35	723.58	9.85038
5-FU	10	779.02	790.24	852.94	858.88	820.27	20.7393
5-FU	50	711.37	670.45	730.84	729.85	710.628	14.121
5-FU	100	123.64	137.17	195.91	199.87	164.147	19.6926
Doxorubicin	0	858.293	853.813	889.653	868.373	867.533	7.97713
Doxorubicin	1	914.293	932.213	959.093	1013.97	954.893	21.7387
Doxorubicin	5	839.253	858.293	840.373	823.573	840.373	7.09824
Doxorubicin	10	509.973	525.653	517.813	494.293	511.933	6.69467
Doxorubicin	50	145.973	122.453	156.053	141.493	141.493	7.03909
Doxorubicin	100	53.0133	44.0533	38.4533	46.2933	45.4533	3.01136
Gefitinib	0	443.3	443.63	671.77	680.68	559.845	67.2167
Gefitinib	1	484.22	466.4	674.74	678.37	575.933	58.2129
Gefitinib	5	476.3	478.61	427.57	413.71	449.048	16.65
Gefitinib	10	339.68	350.24	345.07	348.37	345.84	2.3148
Gefitinib	50	103.73	100.1	15.07	10.45	57.3375	25.7648
Gefitinib	100	14.96	17.6	0.22	0	8.195	4.69909
Crizotinib	0	684.97	811.36	438.68	435.38	592.597	93.4513
Crizotinib	1	875.71	810.37	432.08	430.1	637.065	119.666
Crizotinib	5	810.37	792.55	397.76	405.02	601.425	115.557
Crizotinib	10	896.17	932.47	394.13	402.05	656.205	149.216
Crizotinib	50	19.69	16.72	10.34	15.62	15.5925	1.95043
Crizotinib	100	0.55	1.21	12.32	16.94	7.755	4.082
Sunitinib	0	689.92	685.3	785.95	783.31	736.12	28.0283
Sunitinib	1	776.71	779.35	769.12	767.8	773.245	2.82756
Sunitinib	5	733.81	736.45	713.68	716.65	725.147	5.8202
Sunitinib	10	707.08	703.12	673.42	676.39	690.002	8.77491
Sunitinib	50	407.11	402.16	380.71	383.68	393.415	6.58417
Sunitinib	100	47.41	57.31	80.41	77.11	65.56	7.91312
Sorafenib	0	552.533	574.933	657.813	636.533	605.453	24.899
Sorafenib	1	561.493	533.493	616.373	636.533	586.973	23.857
Sorafenib	5	503.253	511.093	460.693	478.613	488.413	11.5436
Sorafenib	10	533.493	560.373	610.773	614.133	579.693	19.7057
Sorafenib	50	35.0933	42.9333	53.0133	85.4933	54.1333	11.078
Sorafenib	100	31.7333	35.0933	41.8133	54.1333	40.6933	4.94579
Lapatinib	0	736.12	733.48	747.34	749.98	741.73	4.07297
Lapatinib	1	739.42	737.11	713.68	717.97	727.045	6.55378
Lapatinib	5	713.68	708.73	701.47	697.84	705.43	3.56186
Lapatinib	10	371.47	368.5	391.6	396.88	382.113	7.11017
Lapatinib	50	205.81	195.91	189.31	185.02	194.012	4.52548
Lapatinib	100	53.02	57.31	42.79	37.51	47.6575	4.55148
Ibuprofen	0	638.44	635.8	634.48	636.79	636.378	0.834569
Ibuprofen	1	689.26	698.5	699.82	705.1	698.17	3.2945
Ibuprofen	5	677.38	679.03	682	677.71	679.03	1.05221
Ibuprofen	10	742.06	748	723.58	755.59	742.308	6.82892
Ibuprofen	50	781	765.82	771.76	771.1	772.42	3.15376
Ibuprofen	100	787.6	781	784.3	785.29	784.547	1.36977
Diclofenac	0	438.68	445.28	448.58	458.48	447.755	4.125
Diclofenac	1	449.57	437.03	463.43	457.82	451.962	5.7338
Diclofenac	5	434.06	434.72	427.79	437.69	433.565	2.08057
Diclofenac	10	423.17	416.57	446.27	435.38	430.347	6.584
Diclofenac	50	441.98	446.93	436.7	449.57	443.795	2.84037
Diclofenac	100	445.28	443.63	440.99	442.97	443.218	0.887275
Naproxen	0	681.23	675.29	427.9	426.25	552.668	72.5218
Naproxen	1	688.16	684.53	437.8	444.07	563.64	70.8592
Naproxen	5	717.53	680.24	479.05	473.11	587.483	64.7785
Naproxen	10	734.36	739.64	597.85	590.59	665.61	41.2577
Naproxen	50	611.27	612.92	469.15	472.45	541.447	40.7953
Naproxen	100	428.78	433.73	113.74	117.37	273.405	91.1434
Ketoprofen	0	777.37	791.89	670.01	666.71	726.495	33.7016
Ketoprofen	1	790.57	785.95	682.22	678.59	734.332	31.1581
Ketoprofen	5	1028.83	1041.37	674.63	670.01	853.71	104.761
Ketoprofen	10	1127	1138	703.01	698.06	916.518	124.722
Ketoprofen	50	678.37	692.23	568.04	560.45	624.773	35.0941
Ketoprofen	100	130.9	140.47	428.78	433.4	283.387	85.3037
Ketorolac	0	753.28	746.68	740.08	741.73	745.442	2.96503
Ketorolac	1	780.34	781.33	777.7	779.68	779.762	0.766555
Ketorolac	5	793.21	769.12	777.7	781	780.257	4.99085
Ketorolac	10	791.56	794.53	786.28	789.58	790.487	1.7325
Ketorolac	50	753.28	744.7	744.04	746.68	747.175	2.11088
Ketorolac	100	635.14	639.1	637.45	633.82	636.378	1.17737
